# Supplementary material for: Injection of Ultra-Purified Stem Cells with Sodium Alginate Reduces Discogenic Pain in a Rat Model
Source: Cells. 2023 Feb 3;12(3):505. doi: 10.3390/cells12030505 (PMC9914726; doi:10.3390/cells12030505)
Supplement: Supplementary file 1 [file cells-12-00505-s001.zip]

Archive with 1 entries (1 files):
- cells-2174904-supplementary.pdf
